# Supplementary material for: RNA sensing via the RIG‐I‐like receptor LGP2 is essential for the induction of a type I IFN response in ADAR1 deficiency
Source: EMBO J. 2022 Feb 14;41(6):e109760. doi: 10.15252/embj.2021109760 (PMC8922249; doi:10.15252/embj.2021109760)
Supplement: Supplementary file 2 — Source Data for Expanded View [file EMBJ-41-e109760-s007.zip]

Archive with 5 entries (4 files):
- EV_Figure_Source_Data/
- EV_Figure_Source_Data/EMBOJ-2021-109760R1-Figure_EV1_Source_Data-sd.pdf
- EV_Figure_Source_Data/EMBOJ-2021-109760R1-Figure_EV2_Source_Data-sd.pdf
- EV_Figure_Source_Data/EMBOJ-2021-109760R1-Figure_EV3_Source_Data-sd.pdf
- EV_Figure_Source_Data/EMBOJ-2021-109760R1-Figure_EV5_Source_Data-sd.pdf
